# Supplementary material for: Maize-peanut rotational strip intercropping improves peanut growth and soil properties by optimizing microbial community diversity
Source: PeerJ. 2022 Jul 28;10:e13777. doi: 10.7717/peerj.13777 (PMC9339216; doi:10.7717/peerj.13777)
Supplement: Supplemental Information 1 — Three representative peanut samples were randomly selected from the center of each plot at the flowering and needle stages of peanuts in 2016, 2017 and 2018. PR, rotation peanut; PC, continuous peanut. [file peerj-10-13777-s001.zip]

Archive with 1 entries (1 files):
- raw data for soil urease & catalase activity, agronomic traits, yield and quality of peanuts, and soil nutrient content.xlsx
