# Supplementary material for: Maize-peanut rotational strip intercropping improves peanut growth and soil properties by optimizing microbial community diversity
Source: PeerJ. 2022 Jul 28;10:e13777. doi: 10.7717/peerj.13777 (PMC9339216; doi:10.7717/peerj.13777)
Supplement: Supplemental Information 1 — Three representative peanut samples were randomly selected from the center of each plot at the flowering and needle stages of peanuts in 2016, 2017 and 2018. PR, rotation peanut; PC, continuous peanut. [file peerj-10-13777-s001.zip › raw data for soil urease & catalase activity, agronomic traits, yield and quality of peanuts, and soil nutrient content.xlsx]

## Sheet: peanut agronomic characteristic
Year	Planting pattern	Main stem height (cm)			The number of branches			Lateral branch length (cm)			Leaf area (cm2)
2016	PR	34.9	36.5	33.3	5.6	5.5	5.7	35.6	37.1	35.5	2018.4	2178.5	1956.7
	PC	30.7	29.4	31.2	5.1	5.1	5	31.8	32.9	30.4	1913.5	1887.5	1923.1
2017	PR	32.6	31.7	33.3	5.9	6.2	5.7	29.3	28.8	39.7	2279.8	2321.5	2254.2
	PC	29.6	27.8	30.5	5.2	5	5.3	28.5	28.3	29.1	2100.5	2078.4	2125.8
2018	PR	33.9	31.1	32.9	5.4	5.5	5.2	29.1	30.4	28.9	1798.6	1755.9	1832.4
	PC	27.2	26.5	28.6	5.1	4.9	5.1	25.4	27.6	26.3	1656.7	1664.7	1643.2

## Sheet: peanut yield and quality
Year	Planting pattern	Yield（kg hm-2）			Content of oil (%)			Protein (%)
2016	PR	6545.73	6260.87	6827.59	47.15	47.33	47.25	24.36	24.56	24.31
	PC	5391.3	5785.61	5467.77	45.96	46.11	45.95	24.11	24.03	24.15
2017	PR	5956.52	6169.42	6038.98	46.83	46.78	47.09	24.5	24.53	24.46
	PC	4697.15	4884.56	4530.73	45.55	45.44	45.63	24.29	24.31	24.18
2018	PR	6272.86	6353.82	6152.92	45.25	45.16	45.32	25.54	25.64	25.47
	PC	4458.77	4685.16	4326.84	45.82	45.91	45.76	25.21	25.23	25.12

## Sheet:   soil nutrient content  
Year	Planting pattern	TN（g kg-1）			AN（mg kg-1）			TP（g kg-1）			AP（mg kg-1）			TK（g kg-1）			AK（mg kg-1）
2016	PR	0.583575	0.553	0.601	37.4113	37.687	37.123	0.0383838	0.036	0.035	15.4586	16.124	15.367	5.72931	6.145	5.283	4.97832	5.111	4.875
	PC	0.472931	0.466	0.482	34.4389	34.156	34.658	0.0320631	0.03	0.031	11.8936	12.102	11.588	5.32458	5.536	5.077	4.79896	4.635	4.912
2017	PR	0.568319	0.585	0.551	36.3601	36.654	36.107	0.0368069	0.036	0.037	13.7372	13.905	13.326	5.82392	5.628	5.911	5.55191	5.687	5.374
	PC	0.428831	0.445	0.417	28.3154	27.856	28.453	0.0236531	0.025	0.023	8.33116	8.579	7.632	4.65704	4.897	4.418	5.17741	5.301	5.102
2018	PR	0.494087	0.521	0.488	38.8489	38.936	38.753	0.0273325	0.026	0.026	13.6584	14.017	12.985	5.66624	5.986	5.549	5.48884	5.741	5.106
	PC	0.4046	0.412	0.419	22.7307	23.247	22.397	0.01682	0.015	0.018	7.3167	7.567	6.934	4.61499	4.825	4.328	5.12484	5.362	4.925

## Sheet: soil enzyme activity
Year	Planting pattern	catalase activity (ml/g)			urease(mg/(g/h))
2016	PR	3.28	3.57	3.23	10.02	11.34	9.76
	PC	1.89	2.01	1.82	5.58	5.64	5.48
2017	PR	3.45	3.78	3.22	12.17	12.45	11.99
	PC	1.78	1.94	1.75	4.05	3.87	4.15
2018	PR	2.84	2.91	2.76	11.63	12.23	10.89
	PC	1.57	1.49	1.71	4.11	4.17	3.99
