# Supplementary material for: Maize-peanut rotational strip intercropping improves peanut growth and soil properties by optimizing microbial community diversity
Source: PeerJ. 2022 Jul 28;10:e13777. doi: 10.7717/peerj.13777 (PMC9339216; doi:10.7717/peerj.13777)
Supplement: Supplemental Information 2 — This dataset contains additional material for the article’s average temperature, rainfall, and rhizosphere soil microbe-related indicators. [file peerj-10-13777-s002.zip]

Archive with 2 entries (1 files):
- Peer J_Supplemental Information/Supplementry_Maize¿Cpeanut rotational strip intercropping improved peanut growth, optimized soil properties and impacted microbial community diversity.docx
- Peer J_Supplemental Information/
